# Supplementary material for: Giant Malignant Phyllodes Tumor with Secondary Thyroid Involvement
Source: Diseases. 2026 Mar 22;14(3):114. doi: 10.3390/diseases14030114 (PMC13024844; doi:10.3390/diseases14030114)
Supplement: Supplementary file 1 [file diseases-14-00114-s001.zip]

Archive with 1 entries (1 files):
- diseases-4155553-supplementary.pdf
